# Supplementary material for: Two-headed mutants of the lamprey, a basal vertebrate
Source: Zoological Lett. 2016 Nov 16;2:22. doi: 10.1186/s40851-016-0058-z (PMC5112755; doi:10.1186/s40851-016-0058-z)
Supplement: Additional file 1: — The sample list with summary of malformations. (XLS 27 kb) [file 40851_2016_58_MOESM1_ESM.xls]

## Sheet: Sheet1
ID #	Symmetrical	Lateral	Pericardial edema	Yolk sac edema	Axial bending	Others
1	-	+	+	-	+
2	-	+	-	+	+	Yolk mislocalization
3	+	-	-	-	+	Shared mouth
4	+	-	+	-	-
5	+	-	-	+	-
6	-	+	-	+	-
7	-	+	-	+	+
8	-	+	-	+	+
9	-	+	+	-	-
10	-	+	-	-	+
11	+	-	-	-	+
12	+	-	-	+	+
13	+	-	-	-	+
14	+	-	-	-	+
15	+	-	-	+	+
16	+	-	+	+	-
17	-	+	-	-	-
18	+	-	+	-	-
19	-	+	-	+	-
20	-	+	-	-	-
21	+	-	-	+	+
total	11 (52%)	10 (48%)	5 (24%)	10 (48%)	12 (57%)
